# Supplementary material for: The recent trend in mycobacterial strain diversity among extra pulmonary lymph node tuberculosis and their association with drug resistance and the host immunological response in South India
Source: BMC Infect Dis. 2020 Nov 26;20:894. doi: 10.1186/s12879-020-05597-0 (PMC7690019; doi:10.1186/s12879-020-05597-0)
Supplement: Supplementary file 3 — Supplementary fig. 2A. The M.tb spoligotypes distribution among male and female patients. Supplementary fig. 2B. The M.tb spoligotypes distribution among different age groups. [file 12879_2020_5597_MOESM3_ESM.zip]

Archive with 2 entries (2 files):
- Supp Fig 2AR4.pdf
- Supp Fig 2BR4.pdf
